# Supplementary material for: Proof-of-concept study of an at-home, engaging, digital intervention for pediatric ADHD
Source: PLoS One. 2018 Jan 11;13(1):e0189749. doi: 10.1371/journal.pone.0189749 (PMC5764249; doi:10.1371/journal.pone.0189749)
Supplement: S1 Dataset — (CSV) [file pone.0189749.s006.csv]

Group	DV	N	Mean_A	SD_A	Mean_B	SD_B	Stat	P_val	Effect_D	Direction	Shapiro	Effect_R_OR_D	CLs
ADHD	brief_bri_per	40	78.575	23.06611178	81.525	18.39591301	-0.612686961	0.546311927	0.206880932	A < B	Not_Normal	0.096874315	(-7|2.5)
Non-ADHD	brief_bri_per	40	32.175	26.52129043	30.7	24.15356851	0.533064642	0.597013619	0.08428492	A > B	Normal	0.08428492	(-4.122|7.072)
High Sevarity ADHD Subgroup	brief_bri_per	22	84.31818182	19.7589916	82.13636364	21.56561517	0.995131195	0.329345703	0.271791293	A > B	Not_Normal	0.212162684	(-2|7)
ADHD	brief_gec_per	40	90	9.894313311	87.65	14.10682686	0.24336549	0.812353772	0.209416442	A > B	Not_Normal	0.038479463	(-2.5|5)
Non-ADHD	brief_gec_per	40	27.525	24.28567954	26.975	22.95534964	0.220658431	0.826509527	0.034889161	A > B	Normal	0.034889161	(-4.492|5.592)
High Sevarity ADHD Subgroup	brief_gec_per	22	90.95454545	9.36801688	88.63636364	15.03502405	0.198775232	0.853149414	0.205791321	A > B	Not_Normal	0.042379022	(-3|10.5)
ADHD	brief_inhibit_per	40	86.15	17.84771766	85.1	16.10510351	0.678201514	0.50421147	0.086101625	A > B	Not_Normal	0.107233075	(-3.5|7.5)
Non-ADHD	brief_inhibit_per	40	46.1	21.53446849	45.125	21.73050261	0.402123228	0.689788798	0.063581265	A > B	Normal	0.063581265	(-3.929|5.879)
High Sevarity ADHD Subgroup	brief_inhibit_per	22	92.5	7.811773776	86.81818182	14.44739675	2.186828979	0.02722168	0.584442228	A > B	Not_Normal	0.466233505	(1|15.5)
ADHD	brief_mi_per	40	90.475	10.69624305	87.975	14.50815421	0.919454276	0.363618418	0.24142392	A > B	Not_Normal	0.145378486	(-1.5|4)
Non-ADHD	brief_mi_per	40	28.025	22.34288449	28.975	23.4558915	0.215230948	0.834034098	0.050339205	A < B	Not_Normal	0.034031001	(-5.5|5.5)
High Sevarity ADHD Subgroup	brief_mi_per	22	92.22727273	8.793568094	89.13636364	14.72055723	0.674309272	0.513183594	0.264588864	A > B	Not_Normal	0.14376322	(-2.5|11.5)
ADHD	brief_work_mem_per	40	94.45	6.890908168	91.975	9.177697326	1.809938716	0.070480064	0.391586097	A > B	Not_Normal	0.286176438	(0|5.5)
Non-ADHD	brief_work_mem_per	40	37.475	21.74795894	37.25	22.14954998	0.084882903	0.932788738	0.013421165	A > B	Normal	0.013421165	(-5.137|5.587)
High Sevarity ADHD Subgroup	brief_work_mem_per	22	95.59090909	4.982436685	92.36363636	8.375391701	2.404177549	0.013916016	0.475377069	A > B	Not_Normal	0.512572376	(1|7.5)
ADHD	brief_work_mem_t	40	73.325	9.691094246	72.3	12.82265623	0.968729309	0.338248044	0.137444984	A > B	Not_Normal	0.153169553	(-1.5|4.5)
Non-ADHD	brief_work_mem_t	40	43.825	6.324099206	43.975	7.29765505	0.027334816	0.981247172	0.02802706	A < B	Not_Normal	0.004322014	(-2.5|3)
High Sevarity ADHD Subgroup	brief_work_mem_t	22	74.90909091	10.03759168	72.72727273	12.51734727	1.704171846	0.103102218	0.363330658	A > B	Normal	0.363330658	(-0.481|4.844)
ADHD	cantab_dms_a	40	0.28898035	0.334541516	0.229316283	0.285320546	0.917714357	0.364409207	0.14510338	A > B	Normal	0.14510338	(-0.072|0.191)
Non-ADHD	cantab_dms_a	40	0.31162435	0.317585533	0.1043418	0.362086577	2.490827637	0.011619329	0.40277857	A > B	Not_Normal	0.39383443	(0.042|0.63)
High Sevarity ADHD Subgroup	cantab_dms_a	22	0.280064273	0.316352985	0.219678241	0.285988355	0.646623567	0.52488061	0.137860608	A > B	Normal	0.137860608	(-0.134|0.255)
ADHD	cantab_dms_b	40	-0.492989295	0.553453971	-0.546516985	0.472962242	0.49680491	0.622115649	0.078551753	A > B	Normal	0.078551753	(-0.164|0.271)
Non-ADHD	cantab_dms_b	40	-0.332968178	0.51798814	-0.598137968	0.532986448	2.180865347	0.035288496	0.344825088	A > B	Normal	0.344825088	(0.019|0.511)
High Sevarity ADHD Subgroup	cantab_dms_b	22	-0.49786421	0.550446987	-0.511643218	0.473329253	0.085378162	0.932769518	0.018202685	A > B	Normal	0.018202685	(-0.322|0.349)
ADHD	cantab_dms_errors_correct_colour	40	2	1.601281538	1.775	1.367901256	1.214638755	0.232938312	0.121851203	A > B	Not_Normal	0.19205125	(-0.5|1.5)
Non-ADHD	cantab_dms_errors_correct_colour	40	2.25	1.675616993	1.675	1.759771256	2.345236299	0.024196689	0.370814418	A > B	Normal	0.370814418	(0.079|1.071)
High Sevarity ADHD Subgroup	cantab_dms_errors_correct_colour	22	1.909090909	1.630340044	1.590909091	1.469016221	0.688141618	0.498895208	0.146712286	A > B	Normal	0.146712286	(-0.643|1.28)
ADHD	cantab_dms_errors_correct_shape	40	1.75	1.514883426	1.525	1.154422933	0.843591588	0.404042329	0.133383542	A > B	Normal	0.133383542	(-0.314|0.764)
Non-ADHD	cantab_dms_errors_correct_shape	40	1.525	1.358496529	1.2	1.017790468	1.407249112	0.169222355	0.244737413	A > B	Not_Normal	0.222505621	(0|1.5)
High Sevarity ADHD Subgroup	cantab_dms_errors_correct_shape	22	2.090909091	1.600865567	1.727272727	1.162174406	0.954237447	0.350819523	0.203444107	A > B	Normal	0.203444107	(-0.429|1.156)
ADHD	cantab_dms_errors_novel_distractor	40	0.425	0.635993066	0.725	1.012422837	-1.58675629	0.114096761	0.254011927	A < B	Not_Normal	0.250888198	(-1|0)
Non-ADHD	cantab_dms_errors_novel_distractor	40	0.25	0.493548117	0.325	0.76418215	-0.044499416	1	0.094099374	A < B	Not_Normal	0.007035975	(-1.5|1)
High Sevarity ADHD Subgroup	cantab_dms_errors_novel_distractor	22	0.545454545	0.670981706	0.681818182	0.945483683	-0.56839856	0.575792729	0.12118298	A < B	Normal	0.12118298	(-0.635|0.363)
ADHD	cantab_dms_mean_choices_to_correct	40	1.30855275	0.207917468	1.31125	0.219114623	-0.062591903	0.950411175	0.009896649	A < B	Normal	0.009896649	(-0.09|0.084)
Non-ADHD	cantab_dms_mean_choices_to_correct	40	1.285	0.235121354	1.21375	0.192149615	2.941090204	0.002596676	0.474476472	A > B	Not_Normal	0.465027192	(0.025|0.15)
High Sevarity ADHD Subgroup	cantab_dms_mean_choices_to_correct	22	1.361005	0.226464318	1.315909091	0.217882867	0.701832677	0.490489511	0.149631229	A > B	Normal	0.149631229	(-0.089|0.179)
ADHD	cantab_dms_mean_correct_latency	40	3838.253	1004.021899	4033.465	1411.668599	-0.658623568	0.518527274	0.175703528	A < B	Not_Normal	0.10413753	(-534.77|260.485)
Non-ADHD	cantab_dms_mean_correct_latency	40	3832.67325	1224.693452	3735.87675	1032.765761	0.571416376	0.570996091	0.090348862	A > B	Normal	0.090348862	(-245.842|439.435)
High Sevarity ADHD Subgroup	cantab_dms_mean_correct_latency	22	3967.934091	1056.866792	4519.585455	1463.617613	-2.100957678	0.047895802	0.447925682	A < B	Normal	0.447925682	(-1097.698|-5.604)
ADHD	cantab_dms_mean_correct_latency_all_delays	40	3975.08975	1172.725823	4069.029	1567.159896	-0.525195886	0.602420277	0.083040761	A < B	Normal	0.083040761	(-455.728|267.85)
Non-ADHD	cantab_dms_mean_correct_latency_all_delays	40	3948.5	1351.799293	3868.19075	1168.202472	0.439149886	0.662976538	0.069435694	A > B	Normal	0.069435694	(-289.589|450.208)
High Sevarity ADHD Subgroup	cantab_dms_mean_correct_latency_all_delays	22	4045.569545	1173.690184	4527.342273	1651.793284	-1.870150508	0.075468215	0.398717428	A < B	Normal	0.398717428	(-1017.506|53.96)
ADHD	cantab_dms_percent_correct	40	79.125	11.70620589	79.875	11.46273226	-0.326580024	0.745731781	0.051636836	A < B	Normal	0.051636836	(-5.395|3.895)
Non-ADHD	cantab_dms_percent_correct	40	79.875	12.78458106	84	11.61343166	-2.61076251	0.012753883	0.412797798	A < B	Normal	0.412797798	(-7.321|-0.929)
High Sevarity ADHD Subgroup	cantab_dms_percent_correct	22	77.27272727	12.6045412	80	11.95228609	-0.777377995	0.445605471	0.165737545	A < B	Normal	0.165737545	(-10.023|4.569)
ADHD	cantab_dms_percent_correct_all_delays	40	73.833335	15.35060226	74.833335	14.04002157	-0.348441288	0.729382802	0.055093405	A < B	Normal	0.055093405	(-6.805|4.805)
Non-ADHD	cantab_dms_percent_correct_all_delays	40	75.5	14.82183036	80.3333375	13.49897147	-2.292836172	0.027334475	0.36252923	A < B	Normal	0.36252923	(-9.097|-0.569)
High Sevarity ADHD Subgroup	cantab_dms_percent_correct_all_delays	22	71.51515	16.35347987	74.54545455	14.92645656	-0.684959283	0.500860724	0.14603381	A < B	Normal	0.14603381	(-12.231|6.17)
ADHD	cantab_dms_prob_error_given_correct	40	0.2185524	0.135068005	0.219479	0.121645918	-0.036813353	0.970821618	0.005820702	A < B	Normal	0.005820702	(-0.052|0.05)
Non-ADHD	cantab_dms_prob_error_given_correct	40	0.20477098	0.143109366	0.188599178	0.174873735	1.190401944	0.238064297	0.107196269	A > B	Not_Normal	0.188219074	(-0.022|0.068)
High Sevarity ADHD Subgroup	cantab_dms_prob_error_given_correct	22	0.231422286	0.138929631	0.216413627	0.126887729	0.416229844	0.681464992	0.088740501	A > B	Normal	0.088740501	(-0.06|0.09)
ADHD	cantab_dms_prob_error_given_error	40	0.199583275	0.240161861	0.1515873	0.189863622	0.548118802	0.590037331	0.162521286	A > B	Not_Normal	0.086665192	(-0.069|0.214)
Non-ADHD	cantab_dms_prob_error_given_error	40	0.191097525	0.183357997	0.091240025	0.143375503	2.63275632	0.007438421	0.453990588	A > B	Not_Normal	0.416275325	(0.066|0.306)
High Sevarity ADHD Subgroup	cantab_dms_prob_error_given_error	22	0.180194727	0.199485524	0.149494955	0.189858321	0.495986284	0.625055277	0.105744631	A > B	Normal	0.105744631	(-0.098|0.159)
ADHD	cantab_dms_sd_correct_latency	40	1873.920975	921.1020025	2139.49525	1544.993212	-0.013441297	0.994697614	0.173263697	A < B	Not_Normal	0.002125256	(-370.6|256.368)
Non-ADHD	cantab_dms_sd_correct_latency	40	1793.72655	866.6276305	1752.397875	767.8665436	0.31651039	0.753303111	0.050044687	A > B	Normal	0.050044687	(-222.786|305.444)
High Sevarity ADHD Subgroup	cantab_dms_sd_correct_latency	22	1975.796091	1104.631154	2635.081045	1869.989224	-1.152530583	0.261519909	0.344019542	A < B	Not_Normal	0.245720346	(-1061.905|203.69)
ADHD	cantab_dms_sd_correct_latency_all_delays	40	1932.02805	950.7216378	2093.3418	1347.095945	-0.040323892	0.97349265	0.140758465	A < B	Not_Normal	0.006375767	(-421.11|308.08)
Non-ADHD	cantab_dms_sd_correct_latency_all_delays	40	1916.355975	978.5474524	1789.32885	825.5775032	0.873716314	0.387621168	0.138146679	A > B	Normal	0.138146679	(-167.046|421.1)
High Sevarity ADHD Subgroup	cantab_dms_sd_correct_latency_all_delays	22	2010.046545	1120.300928	2504.436409	1589.510442	-1.379790135	0.176191807	0.362079913	A < B	Not_Normal	0.294172245	(-914.67|256.37)
ADHD	cantab_dms_total_correct	40	15.825	2.341241179	15.975	2.292546451	-0.326580024	0.745731781	0.051636836	A < B	Normal	0.051636836	(-1.079|0.779)
Non-ADHD	cantab_dms_total_correct	40	15.975	2.556916212	16.8	2.322686332	-2.61076251	0.012753883	0.412797798	A < B	Normal	0.412797798	(-1.464|-0.186)
High Sevarity ADHD Subgroup	cantab_dms_total_correct	22	15.45454545	2.52090824	16	2.390457219	-0.777377995	0.445605471	0.165737545	A < B	Normal	0.165737545	(-2.005|0.914)
ADHD	cantab_dms_total_correct_all_delays	40	11.075	2.302590514	11.225	2.106004846	-0.348441209	0.72938286	0.055093393	A < B	Normal	0.055093393	(-1.021|0.721)
Non-ADHD	cantab_dms_total_correct_all_delays	40	11.325	2.223274324	12.05	2.024845673	-2.292835032	0.027334547	0.36252905	A < B	Normal	0.36252905	(-1.365|-0.085)
High Sevarity ADHD Subgroup	cantab_dms_total_correct_all_delays	22	10.72727273	2.453021813	11.18181818	2.238970079	-0.68495905	0.500860868	0.14603376	A < B	Normal	0.14603376	(-1.835|0.926)
ADHD	cantab_rvp_a	40	0.7885883	0.050074946	0.804650675	0.05511822	-2.119373149	0.04047855	0.335102318	A < B	Normal	0.335102318	(-0.031|-0.001)
Non-ADHD	cantab_rvp_a	40	0.808120475	0.046205556	0.833824425	0.058126552	-3.848420154	0.000429643	0.608488654	A < B	Normal	0.608488654	(-0.039|-0.012)
High Sevarity ADHD Subgroup	cantab_rvp_a	22	0.798429864	0.044126853	0.792149682	0.058428434	0.65467669	0.519782754	0.139577539	A > B	Normal	0.139577539	(-0.014|0.026)
ADHD	cantab_rvp_b	40	0.705841323	0.269899159	0.73243565	0.223753968	-0.873684325	0.38999274	0.116105439	A < B	Not_Normal	0.138141621	(-0.071|0.039)
Non-ADHD	cantab_rvp_b	40	0.8533731	0.157666358	0.827451425	0.186299854	1.169392866	0.247927192	0.149768527	A > B	Not_Normal	0.184897247	(-0.012|0.057)
High Sevarity ADHD Subgroup	cantab_rvp_b	22	0.742494045	0.249194603	0.688677409	0.23641994	1.306291229	0.205580868	0.278502226	A > B	Normal	0.278502226	(-0.032|0.139)
ADHD	cantab_rvp_mean_latency	40	671.889675	176.5073251	607.429125	165.4375222	2.67752249	0.010795973	0.423353478	A > B	Normal	0.423353478	(15.765|113.156)
Non-ADHD	cantab_rvp_mean_latency	40	616.071925	163.3630138	549.6979	140.7124352	3.89797622	3.81E-05	0.497965415	A > B	Not_Normal	0.616324156	(34.998|95.933)
High Sevarity ADHD Subgroup	cantab_rvp_mean_latency	22	668.9718636	203.7178379	617.7041818	179.5964084	1.394090549	0.177867124	0.297221104	A > B	Normal	0.297221104	(-25.21|127.745)
ADHD	cantab_rvp_probability_of_false_alarm	40	0.054794153	0.081840134	0.042128309	0.048180802	0.537651892	0.599208943	0.17905079	A > B	Not_Normal	0.085010228	(-0.007|0.014)
Non-ADHD	cantab_rvp_probability_of_false_alarm	40	0.017846055	0.025528793	0.022543078	0.032256506	-1.075303785	0.28865785	0.188974287	A < B	Not_Normal	0.170020457	(-0.006|0.001)
High Sevarity ADHD Subgroup	cantab_rvp_probability_of_false_alarm	22	0.04300078	0.056913764	0.048928906	0.047543693	-0.621811269	0.540758584	0.132570608	A < B	Normal	0.132570608	(-0.026|0.014)
ADHD	cantab_rvp_probability_of_hit	40	0.3335604	0.135047661	0.370615	0.123506417	-1.623747101	0.112486219	0.256736959	A < B	Normal	0.256736959	(-0.083|0.009)
Non-ADHD	cantab_rvp_probability_of_hit	40	0.309722173	0.139085738	0.409259265	0.199529947	-4.368764355	8.96E-05	0.690762296	A < B	Normal	0.690762296	(-0.146|-0.053)
High Sevarity ADHD Subgroup	cantab_rvp_probability_of_hit	22	0.338796727	0.117550967	0.354821818	0.11374189	-0.491927011	0.627873884	0.104879191	A < B	Normal	0.104879191	(-0.084|0.052)
ADHD	cantab_rvp_sd_latency	40	316.614675	122.398715	308.775525	105.8534969	0.359907103	0.720858342	0.05690631	A > B	Normal	0.05690631	(-36.217|51.895)
Non-ADHD	cantab_rvp_sd_latency	40	269.9001275	115.6446493	266.670045	115.7821782	0.191615821	0.849037316	0.030297121	A > B	Normal	0.030297121	(-30.867|37.327)
High Sevarity ADHD Subgroup	cantab_rvp_sd_latency	22	320.0399545	115.9982305	314.0665	116.2569444	0.236675202	0.815202133	0.050459323	A > B	Normal	0.050459323	(-46.514|58.461)
ADHD	cantab_rvp_total_correct_rejections	40	440.575	36.40927432	451.85	27.57976776	-2.480563667	0.012115866	0.361436213	A < B	Not_Normal	0.392211553	(-15|-2)
Non-ADHD	cantab_rvp_total_correct_rejections	40	458	18.38338157	466.825	26.95189209	-3.152381817	0.003110128	0.49843533	A < B	Normal	0.49843533	(-14.487|-3.163)
High Sevarity ADHD Subgroup	cantab_rvp_total_correct_rejections	22	446.5	26.13290209	447.2272727	28.57393387	-0.165846048	0.869864404	0.035358496	A < B	Normal	0.035358496	(-9.847|8.392)
ADHD	cantab_rvp_total_false_alarms	40	25.925	39.31619846	19.775	22.7579093	0.5044019	0.61997659	0.181647274	A > B	Not_Normal	0.079752943	(-3.5|7)
Non-ADHD	cantab_rvp_total_false_alarms	40	8.325	11.93011166	10.725	15.27355264	-1.314839154	0.191897891	0.203968335	A < B	Not_Normal	0.207894324	(-4.5|1)
High Sevarity ADHD Subgroup	cantab_rvp_total_false_alarms	22	20.22727273	27.04129438	22.81818182	22.18673212	-0.575763171	0.570894446	0.12275312	A < B	Normal	0.12275312	(-11.949|6.767)
ADHD	cantab_rvp_total_hits	40	18	7.278348643	20	6.652549155	-1.627438747	0.111697501	0.25732066	A < B	Normal	0.25732066	(-4.486|0.486)
Non-ADHD	cantab_rvp_total_hits	40	16.725	7.510633488	22.1	10.77461404	-4.368761007	8.96E-05	0.690761767	A < B	Normal	0.690761767	(-7.864|-2.886)
High Sevarity ADHD Subgroup	cantab_rvp_total_hits	22	18.27272727	6.318392036	19.13636364	6.104607585	-0.493207512	0.62698412	0.105152195	A < B	Normal	0.105152195	(-4.505|2.778)
ADHD	cantab_rvp_total_misses	40	35.975	7.308188242	33.975	6.68518262	1.61853247	0.113608089	0.255912454	A > B	Normal	0.255912454	(-0.499|4.499)
Non-ADHD	cantab_rvp_total_misses	40	37.275	7.510633488	31.9	10.77461404	4.368761007	8.96E-05	0.690761767	A > B	Normal	0.690761767	(2.886|7.864)
High Sevarity ADHD Subgroup	cantab_rvp_total_misses	22	35.68181818	6.379926583	34.81818182	6.177041699	0.488742732	0.630089013	0.104200301	A > B	Normal	0.104200301	(-2.811|4.538)
ADHD	cantab_swm_between_errors	40	18.975	7.921044673	17.275	8.527444382	1.254568526	0.217102246	0.198364701	A > B	Normal	0.198364701	(-1.041|4.441)
Non-ADHD	cantab_swm_between_errors	40	17.575	9.396910294	16.3	9.433165714	0.957175122	0.34437511	0.151342675	A > B	Normal	0.151342675	(-1.419|3.969)
High Sevarity ADHD Subgroup	cantab_swm_between_errors	22	19.59090909	7.805120974	18.22727273	9.262992513	0.677960434	0.505198896	0.14454165	A > B	Normal	0.14454165	(-2.819|5.547)
ADHD	cantab_swm_double_errors	40	0.35	0.622237485	0.5	0.933699562	-0.428795715	0.671859741	0.146117641	A < B	Not_Normal	0.067798555	(-1|1)
Non-ADHD	cantab_swm_double_errors	40	0.425	0.984169571	0.35	0.769615289	0.264269546	0.809387207	0.063285232	A > B	Not_Normal	0.041784684	(-1|1)
High Sevarity ADHD Subgroup	cantab_swm_double_errors	22	0.363636364	0.657951695	0.363636364	0.7267314	0.277350098	0.984375	0	A < B	Not_Normal	0.05913124	(-1.5|1.5)
ADHD	cantab_swm_mean_time_to_first_response_4_boxes	40	1894.525	1307.186909	1213.4	314.6686739	4.19368476	6.91E-06	0.574308989	A > B	Not_Normal	0.663079782	(248.75|678.75)
Non-ADHD	cantab_swm_mean_time_to_first_response_4_boxes	40	1927.3375	1858.710872	1284.175	501.9450188	3.602267679	0.000170298	0.353253439	A > B	Not_Normal	0.56956853	(143|514.75)
High Sevarity ADHD Subgroup	cantab_swm_mean_time_to_first_response_4_boxes	22	2147.5	1521.651413	1291.454545	330.797158	3.587454351	8.06E-05	0.641946242	A > B	Not_Normal	0.764847838	(288.25|1016.75)
ADHD	cantab_swm_mean_time_to_last_response_4_boxes	40	15333.15	3287.434627	12084.275	1542.645197	5.268988545	4.60E-10	1.092308801	A > B	Not_Normal	0.833100238	(2157.5|3664.5)
Non-ADHD	cantab_swm_mean_time_to_last_response_4_boxes	40	15035.4875	3499.211051	13052.05	2203.99849	4.180243463	7.51E-06	0.670376589	A > B	Not_Normal	0.660954526	(873.75|2527.5)
High Sevarity ADHD Subgroup	cantab_swm_mean_time_to_last_response_4_boxes	22	16175.63636	3733.025232	12487.77273	1776.035471	3.912110854	6.68E-06	1.04899519	A > B	Not_Normal	0.834064836	(2003.5|4905.25)
ADHD	cantab_swm_mean_token_search_preparation_time_4_boxes	40	1245.75575	473.7444092	817.380875	188.442677	5.255547248	5.58E-10	1.063205429	A > B	Not_Normal	0.830974983	(267.438|510.688)
Non-ADHD	cantab_swm_mean_token_search_preparation_time_4_boxes	40	1227.375125	632.8542504	942.575375	260.6567572	3.676236326	0.000117152	0.545325717	A > B	Not_Normal	0.581264	(98.688|344.69)
High Sevarity ADHD Subgroup	cantab_swm_mean_token_search_preparation_time_4_boxes	22	1337.335	525.3141342	861.5220455	202.678008	3.944576504	4.77E-06	1.109687363	A > B	Not_Normal	0.840986536	(262.253|637.568)
ADHD	cantab_swm_sd_time_to_first_response_4_boxes	40	758.5838675	1021.91158	298.6112775	307.7571529	3.84421103	5.08E-05	0.530928535	A > B	Not_Normal	0.607823133	(158.391|518.308)
Non-ADHD	cantab_swm_sd_time_to_first_response_4_boxes	40	912.398491	2447.527365	286.8732763	360.1427453	2.069959786	0.038129444	0.250591146	A > B	Not_Normal	0.327289379	(4.95|299.46)
High Sevarity ADHD Subgroup	cantab_swm_sd_time_to_first_response_4_boxes	22	956.5224773	1301.225416	321.0266318	357.9104114	3.45759175	0.000176907	0.6024667	A > B	Not_Normal	0.737161038	(179.959|691.903)
ADHD	cantab_swm_sd_time_to_last_response_4_boxes	40	1708.900378	1849.869518	839.3708425	921.1410917	3.588826382	0.000181489	0.528126484	A > B	Not_Normal	0.567443275	(297.341|937.624)
Non-ADHD	cantab_swm_sd_time_to_last_response_4_boxes	40	1858.858968	2978.087813	1260.8773	1301.018259	0.752712649	0.459813673	0.18405888	A > B	Not_Normal	0.11901432	(-323.856|748.471)
High Sevarity ADHD Subgroup	cantab_swm_sd_time_to_last_response_4_boxes	22	1930.208877	2100.860475	1048.381595	1142.766432	2.386225292	0.015583038	0.488269198	A > B	Not_Normal	0.508744942	(103.592|1129.253)
ADHD	cantab_swm_sd_token_search_preparation_time_4_boxes	40	721.078925	664.5917253	368.8232675	156.4788716	4.19368476	6.91E-06	0.588288789	A > B	Not_Normal	0.663079782	(118.996|382.036)
Non-ADHD	cantab_swm_sd_token_search_preparation_time_4_boxes	40	769.7679	1206.306405	415.3541975	249.5303881	3.010850597	0.002060567	0.302283743	A > B	Not_Normal	0.476057279	(50.74|223.006)
High Sevarity ADHD Subgroup	cantab_swm_sd_token_search_preparation_time_4_boxes	22	871.9352273	793.0800209	411.9367727	155.5036131	3.587454351	8.06E-05	0.656663831	A > B	Not_Normal	0.764847838	(135.913|578.045)
ADHD	cantab_swm_strategy	40	17.925	2.49499499	17	2.521700688	2.578393601	0.013816288	0.407679824	A > B	Normal	0.407679824	(0.199|1.651)
Non-ADHD	cantab_swm_strategy	40	17.35	2.939998256	17.15	2.97467947	0.402903097	0.689219724	0.063704573	A > B	Normal	0.063704573	(-0.804|1.204)
High Sevarity ADHD Subgroup	cantab_swm_strategy	22	17.95454545	2.983722072	16.68181818	2.514460344	2.261203989	0.034484742	0.48209031	A > B	Normal	0.48209031	(0.102|2.443)
ADHD	cantab_swm_strategy_4_to_8_boxes	40	22.95	2.872950775	21.575	2.845486755	3.19252637	0.002787342	0.504782741	A > B	Normal	0.504782741	(0.504|2.246)
Non-ADHD	cantab_swm_strategy_4_to_8_boxes	40	22.65	3.655343823	21.8	3.509693536	1.407300792	0.167258522	0.222513793	A > B	Normal	0.222513793	(-0.372|2.072)
High Sevarity ADHD Subgroup	cantab_swm_strategy_4_to_8_boxes	22	23.04545455	3.387333165	21.45454545	3.003605337	2.525594253	0.019658554	0.538458504	A > B	Normal	0.538458504	(0.281|2.901)
ADHD	cantab_swm_total_errors	40	19.15	7.950326554	17.575	8.740966032	1.156006963	0.254711104	0.18278075	A > B	Normal	0.18278075	(-1.181|4.331)
Non-ADHD	cantab_swm_total_errors	40	17.95	9.647505324	16.475	9.56753994	1.055233619	0.297811958	0.166847085	A > B	Normal	0.166847085	(-1.352|4.302)
High Sevarity ADHD Subgroup	cantab_swm_total_errors	22	19.86363636	7.796796989	18.36363636	9.373445037	0.738210084	0.468556971	0.157386919	A > B	Normal	0.157386919	(-2.726|5.726)
ADHD	cantab_swm_within_errors	40	0.525	0.905467722	0.8	1.399633652	-0.831098247	0.417263985	0.177157209	A < B	Not_Normal	0.131408171	(-1.5|0.5)
Non-ADHD	cantab_swm_within_errors	40	0.8	2.015325895	0.525	1.240088913	0.761292791	0.471801758	0.117404158	A > B	Not_Normal	0.120370959	(-1.5|2.5)
High Sevarity ADHD Subgroup	cantab_swm_within_errors	22	0.636363636	1.09307145	0.5	0.859124693	0.5538806	0.63671875	0.106249583	A > B	Not_Normal	0.118087741	(-1.5|2)
ADHD	tova_api	40	-4.12924697	3.477213456	-2.694825025	3.423543038	-2.2106684	0.032992141	0.349537365	A < B	Normal	0.349537365	(-2.747|-0.122)
Non-ADHD	tova_api	40	-1.23737438	2.65509688	-0.844174765	2.454893183	-1.042501289	0.303598816	0.164833927	A < B	Normal	0.164833927	(-1.156|0.37)
High Sevarity ADHD Subgroup	tova_api	22	-5.938028636	3.316044008	-2.889886682	3.451944432	-3.332910948	0.003157401	0.710579002	A < B	Normal	0.710579002	(-4.95|-1.146)
ADHD	tova_comsst	40	83.81698175	21.43022071	88.00639	22.19443473	-1.203131972	0.234331282	0.162519163	A < B	Not_Normal	0.190231868	(-10.623|2.931)
Non-ADHD	tova_comsst	40	90.198495	21.55318234	91.52461	20.62323436	-0.429231422	0.670116797	0.067867447	A < B	Normal	0.067867447	(-7.575|4.923)
High Sevarity ADHD Subgroup	tova_comsst	22	81.95146818	15.70557543	86.99769091	19.36120501	-1.251138573	0.224643403	0.26674364	A < B	Normal	0.26674364	(-13.434|3.341)
ADHD	tova_dprsst	40	76.368115	7.653504254	75.82525	11.40849289	0.36432882	0.717580474	0.057605444	A > B	Normal	0.057605444	(-2.471|3.557)
Non-ADHD	tova_dprsst	40	82.4198275	11.49779872	79.98514	13.72993348	1.975870704	0.048164485	0.220155641	A > B	Not_Normal	0.312412589	(0.011|5.803)
High Sevarity ADHD Subgroup	tova_dprsst	22	75.03584545	7.246358317	75.39556818	9.565768845	-0.860339731	0.406033039	0.050006289	A < B	Not_Normal	0.183425047	(-3.858|2.048)
ADHD	tova_exgtaut	40	215.86015	75.0305582	185.30076	66.83208149	2.141137126	0.038569372	0.338543505	A > B	Normal	0.338543505	(1.691|59.428)
Non-ADHD	tova_exgtaut	40	169.80647	58.41162204	156.1925375	57.89863545	1.505425299	0.135083841	0.240545747	A > B	Not_Normal	0.23802864	(-3.596|24.868)
High Sevarity ADHD Subgroup	tova_exgtaut	22	254.0344091	72.41777766	189.2616909	71.64590286	3.212987592	0.004175712	0.685011256	A > B	Normal	0.685011256	(22.848|106.697)
ADHD	tova_omsst	40	40.9510565	80.79691674	-12.32006191	207.0452656	2.386099721	0.016175524	0.318531526	A > B	Not_Normal	0.377275492	(3.335|46.021)
Non-ADHD	tova_omsst	40	58.7648995	81.34681489	18.4958675	155.729639	2.049844133	0.040114573	0.33095272	A > B	Not_Normal	0.324108815	(0.323|32.334)
High Sevarity ADHD Subgroup	tova_omsst	22	37.87852091	88.43708327	8.653459545	128.1493818	1.103977569	0.282802582	0.385590782	A > B	Not_Normal	0.235368809	(-7.892|52.869)
ADHD	tova_rtmsst	40	83.41753	21.16091865	87.648865	22.31516272	-1.299953215	0.201247898	0.205540651	A < B	Normal	0.205540651	(-10.815|2.353)
Non-ADHD	tova_rtmsst	40	92.709445	21.00123877	94.3909075	15.02046168	-0.682109102	0.499201318	0.107850919	A < B	Normal	0.107850919	(-6.668|3.305)
High Sevarity ADHD Subgroup	tova_rtmsst	22	77.61595455	17.58285582	90.77284545	21.1279564	-3.030670404	0.006359465	0.646141101	A < B	Normal	0.646141101	(-22.185|-4.129)
ADHD	tova_varsst	40	61.0645275	34.99859044	72.00431325	28.60174573	-1.612955677	0.10879915	0.265995893	A < B	Not_Normal	0.255030685	(-19.586|1.392)
Non-ADHD	tova_varsst	40	81.7996075	21.78487264	83.998105	21.96837759	-0.644952321	0.52273419	0.101975916	A < B	Normal	0.101975916	(-9.093|4.696)
High Sevarity ADHD Subgroup	tova_varsst	22	46.91606364	38.65049566	73.33655909	26.94665057	-2.892569646	0.008710007	0.616697921	A < B	Normal	0.616697921	(-45.416|-7.425)
